# Supplementary material for: Thyme Oil Alleviates Cadmium-Induced Disturbances in Mitotic Activity, Cytoskeletal Organization and H3T3/H3S10 Phosphorylation in Vicia faba
Source: Int J Mol Sci. 2026 Mar 19;27(6):2798. doi: 10.3390/ijms27062798 (PMC13026290; doi:10.3390/ijms27062798)
Supplement: Supplementary file 1 [file ijms-27-02798-s001.zip]

Archive with 1 entries (1 files):
- ijms-4191421-supplementary.pdf
